# Supplementary material for: Audio-visual integration in noise: Influence of auditory and visual stimulus degradation on eye movements and perception of the McGurk effect
Source: Atten Percept Psychophys. 2020 Jun 12;82(7):3544–57. doi: 10.3758/s13414-020-02042-x (PMC7788022; doi:10.3758/s13414-020-02042-x)
Supplement: Supplementary file 2 — (RMD 6.97 kb) [file 13414_2020_2042_MOESM2_ESM.rmd]

---
title: Power analysis for Jammy
author: Mark Andrews
output: pdf_document
---

```{r, include=F}
knitr::opts_chunk$set(echo=F, message = F, warning = F)
```

```{r, echo=T}
library(tidyverse)
library(lme4)
library(readxl)

source('utils.R') # load custom functions

set.seed(1001)
```

# Random effects logistic regressions power analysis

In a random effects logistic regression with random intercepts for $J$ participants and $K$ stimuli and one single predictor $x$, the model is as follows.
$$
\begin{aligned}
y_i &\sim \textrm{Bernoulli}(p_i),\\
\log\left(\frac{p_i}{1-p_i}\right) &= \beta_0 + \beta_1 x_i + u_{j[i]} + v_{k[i]},\quad\text{for $i \in 1 \ldots n$}\\
u_j &\sim N(0, \tau^2_u),\quad\text{for $j \in 1 \ldots J$}\\ 
v_k &\sim N(0, \tau^2_v)\quad\text{for $k \in 1 \ldots K$}.
\end{aligned}
$$

## Pilot study 

```{r, echo=T}
Df <- read_excel("data/Clear_R_4.xlsx")

# "Pilot" analysis --------------------------------------------------------

pilot_M <- glmer(Accuracy ~ Stimulus_deg_A + Stimulus_deg_V + 
                   (1|Participant) + (1|Stimulus_talker), 
                 data=Df, 
                 family = binomial(link = "logit"))

# Number of participants
J <- Df$Participant %>% unique() %>% length()

# Number of stimulus talkers
K <- Df$Stimulus_talker %>% unique() %>% length()

# Random effect variances estimates
tau_u <- get_ranef_sd(pilot_M, 'Participant')
tau_v <- get_ranef_sd(pilot_M, 'Stimulus_talker')
```


A pilot study was done where $J = `r J`$, $K = `r K`$, $n = `r nrow(Df)`$, and estimates of $\tau_u$ (standard deviation of random effect for subjects) was $\tau_u = `r round(tau_u, 3)`$, and estimates of $\tau_v$ (standard deviation of random effect for stimuli) was $\tau_v= `r round(tau_v, 3)`$. 

## Simulation

With loss of generally, we can assume that the predictor $x$ is binary. 
The effect of a predictor in a logistic regression is measured by its odds ratio, which in this case is $e^{\beta_1}$.
If this effect is medium or small, we can assume it is approximately $3.47$ or $1.68$, respectively. 
We can now ask what is the power, defined as the probability of rejecting the null hypothesis concerning $\beta_1$, assuming the above model and $J = `r J`$, $K = `r K`$, $\tau_u = `r round(tau_u, 3)`$, $\tau_v= `r round(tau_v, 3)`$. 
To do this, we generate data from the above model with this parameter setting, fit a random effects logistic regression using `glmer`, and test if the p-value for the null hypothesis is less than $0.05$.

The following code simulates data from this model and then runs the hypothesis test and records if it is significant.
In case of an error in the model (e.g. singularities), then `NA` is returned.
The `njk` is the number of times the stimulus `x` takes on each of its values for each combination of the `J` participants and `K` stimuli
```{r, echo=T, eval=T, results='none', cache=TRUE}
pwr_simulator_logistic <- function(J, K, effect, njk, tau_u, tau_v, N=500){
  rerun(N,
        data_simulate_logistic(J, 
                      K, 
                      effect = effect, 
                      njk = njk,
                      tau_u = tau_u, 
                      tau_v = tau_v) %>% 
          run_test_logistic('predictor',
                   '1',
                   test_df = .)
  ) %>% unlist()
}

# Using J, K, tau_u, tau_v from above.
low_effect <- pwr_simulator_logistic(J, K, effect = log(1.68), njk=1, tau_u, tau_v)
med_effect <- pwr_simulator_logistic(J, K, effect = log(3.47), njk=1, tau_u, tau_v)
```
From this, we have the following 
```{r, echo=T}
mean(low_effect, na.rm=T)
mean(med_effect, na.rm=T)
```

Thus, for example, if the effect is medium and the number of participants and stimuli are $J = `r J`$, $K = `r K`$, respectively, and the standard deviations of inter subject and inter stimuli are $\tau_u = `r round(tau_u, 3)`$, $\tau_v= `r round(tau_v, 3)`$, respectively, then the power is estimated to be around `r round(mean(med_effect, na.rm=T), 2)`.


# Linear random effects 

In a random effects linear regression with random intercepts for $J$ participants and $K$ stimuli and one single predictor $x$, the model is as follows.
$$
\begin{aligned}
y_i &= \beta_0 + \beta_1 x_i + u_{j[i]} + v_{k[i]} + \epsilon_i,\quad\epsilon_i \sim N(0, \sigma^2)\quad\text{for $i \in 1 \ldots n$}\\
u_j &\sim N(0, \tau^2_u),\quad\text{for $j \in 1 \ldots J$}\\ 
v_k &\sim N(0, \tau^2_v)\quad\text{for $k \in 1 \ldots K$}
\end{aligned}
$$


## Pilot study 

```{r, echo=T}
Dfv <- read_excel("data/Voc_R_P.xlsx")

pilot_M_lmer <- lmer(Dwell_time ~ Stimulus_deg_A + Stimulus_deg_V + 
                       (1|Participant) + (1|Stimulus_talker), 
                     data=Dfv)

# Number of participants
J <- Dfv$Participant %>% unique() %>% length()

# Number of stimulus talkers
K <- Dfv$Stimulus_talker %>% unique() %>% length()

# Random effect variances estimates
tau_u <- get_ranef_sd(pilot_M_lmer, 'Participant')
tau_v <- get_ranef_sd(pilot_M_lmer, 'Stimulus_talker')

sigma_sd <- sigma(pilot_M_lmer)
```


A pilot study was done where $J = `r J`$, $K = `r K`$, $n = `r nrow(Df)`$, estimates $\tau_u = `r round(tau_u, 3)`$, $\tau_v= `r round(tau_v, 3)`$, $\sigma = `r round(sigma_sd, 2)`$. 
Using the standard definitions, low and medium effects would be 
$$
\frac{\beta_1}{\sigma} \approx 0.2,\quad \frac{\beta_1}{\sigma} \approx 0.5, 
$$
respectively.
Given the estimated value of $\sigma$, $\beta_1$ should be approximately `r 0.2 * round(sigma_sd, 2)` and `r 0.5 * round(sigma_sd, 2)`, for low and medium effects, respectively.

The following code simulates data from this linear random effects model and then calculates power just as above. 
We'll increase the estimate of `tau_u` to 5 to avoid singularities.
```{r, echo=T, eval=T, results='none', cache=TRUE}
pwr_simulator_lmm <- function(J, K, effect, njk, tau_u, tau_v, sigma_sd, N=500){
  rerun(N,
        data_simulate_lmm(J, 
                          K, 
                          effect = effect, 
                          njk = njk,
                          tau_u = tau_u, 
                          tau_v = tau_v, 
                          sigma_sd) %>% 
          run_test_lmm('predictor',
                       '1',
                       test_df = .)
  ) %>% unlist()
}

# Using J, K, tau_u, tau_v from above.
low_effect <- pwr_simulator_lmm(J, K, effect = 4.066, njk=1, tau_u, tau_v = tau_v, sigma_sd)
med_effect <- pwr_simulator_lmm(J, K, effect = 10.165, njk=1, tau_u, tau_v = tau_v, sigma_sd)
low_med_effect <- pwr_simulator_lmm(J, K, effect = 7.0, njk=1, tau_u, tau_v = tau_v, sigma_sd)

```

From this, we have the following 
```{r, echo=T}
mean(low_effect, na.rm=T)
mean(med_effect, na.rm=T)
mean(low_med_effect, na.rm=T)

```

Thus, for example, if the effect is medium and the number of participants and stimuli are $J = `r J`$, $K = `r K`$, respectively, and the standard deviations of inter subject, inter stimuli, and residuals are $\tau_u = `r round(tau_u, 3)`$, $\tau_v= `r round(tau_v, 3)`$ ,$\sigma = `r round(sigma_sd, 3)`$, respectively, then the power is estimated to be around `r round(mean(med_effect, na.rm=T), 2)`.
