# Supplementary material for: Audio-visual integration in noise: Influence of auditory and visual stimulus degradation on eye movements and perception of the McGurk effect
Source: Atten Percept Psychophys. 2020 Jun 12;82(7):3544–57. doi: 10.3758/s13414-020-02042-x (PMC7788022; doi:10.3758/s13414-020-02042-x)
Supplement: Supplementary file 3 — (R 3.19 kb) [file 13414_2020_2042_MOESM3_ESM.r]

library(tidyverse)

ilogit <- function(x) 1/(1 + exp(-x))

data_simulate_logistic <- function(J, 
                                   K, 
                                   effect,
                                   njk,
                                   tau_u, 
                                   tau_v){
  
  participant_random_effects <- rnorm(J, mean = 0, sd = tau_u)
  talker_random_effects <- rnorm(K, mean = 0, sd = tau_v)
  
  expand_grid(Participant = seq(J),
              Stimulus_talker = seq(K),
              predictor = c(0, 1),
              repetitions = seq(njk)
  ) %>% 
    rowwise() %>% mutate(
      p = ilogit(
        effect * predictor + 
          participant_random_effects[Participant] + 
          talker_random_effects[Stimulus_talker]
      ),
      r = runif(1),
      Accuracy = r < p,
    ) %>% 
    ungroup()
  
}

data_simulate_lmm <- function(J, 
                              K, 
                              effect,
                              njk,
                              tau_u, 
                              tau_v, 
                              sigma_sd){
  
  participant_random_effects <- rnorm(J, mean = 0, sd = tau_u)
  talker_random_effects <- rnorm(K, mean = 0, sd = tau_v)
  
  expand_grid(Participant = seq(J),
              Stimulus_talker = seq(K),
              predictor = c(0, 1),
              repetitions = seq(njk)
  ) %>% 
    rowwise() %>% mutate(
      mu = effect * predictor + 
          participant_random_effects[Participant] + 
          talker_random_effects[Stimulus_talker],
      y = mu + rnorm(1, sd = sigma_sd)
    ) %>% 
    ungroup()
  
}


# A mixed effects binary logistic regression template
logistic_model <- function(fixed_effects, data_df){
  
  model_formula <- as.formula(
    paste0('Accuracy ~ ', 
           fixed_effects, 
           ' + (1|Participant) + (1|Stimulus_talker)')
  )
  
  glmer(model_formula, 
        data=data_df, 
        control = glmerControl(optimizer ="Nelder_Mead"),
        family = binomial(link = "logit"))
}


# A mixed effects lmm regression template
lmm_model <- function(fixed_effects, data_df){
  
  model_formula <- as.formula(
    paste0('y ~ ', 
           fixed_effects, 
           ' + (1|Participant) + (1|Stimulus_talker)')
  )
  
  lmer(model_formula, 
       data=mutate(data_df, y = scale(y)), 
       REML = F,
       control = lmerControl(optimizer ="Nelder_Mead"))
}


run_test_logistic <- function(model_0_formula, model_1_formula, test_df){
  
  model_0 <- logistic_model(model_0_formula, test_df)
  model_1 <- logistic_model(model_1_formula, test_df)
  
  if (isSingular(model_0) | isSingular(model_1)){
    return(NA)
  }

  anova(model_0, model_1)$`Pr(>Chisq)`[2] < 0.05
}

run_test_lmm <- function(model_0_formula, model_1_formula, test_df){
  
  model_0 <- lmm_model(model_0_formula, test_df)
  model_1 <- lmm_model(model_1_formula, test_df)
  
  if (isSingular(model_0) | isSingular(model_1)){
    return(NA)
  }
  
  anova(model_0, model_1)$`Pr(>Chisq)`[2] < 0.05
}


get_ranef_sd <- function(model, label){
  VarCorr(model) %>% 
    as.data.frame() %>% 
    filter(grp == label) %>% 
    select('sdcor') %>% 
    unlist() %>% 
    unname()
}

get_fixef <- function(model, label){
  fixef(pilot_M)[label] %>% unname()
}
